# Supplementary material for: Structural Characteristics, Electronic Properties, and Coupling Behavior of 12-4-12, 12-3-12, 12-2-12 Cationic Surfactants: A First-Principles Computational Investigation and Experimental Raman Spectroscopy
Source: Molecules. 2024 Jun 17;29(12):2880. doi: 10.3390/molecules29122880 (PMC11206980; doi:10.3390/molecules29122880)
Supplement: Supplementary file 1 [file molecules-29-02880-s001.zip]

Archive with 1 entries (1 files):
- molecules-3037690-supplementary.pdf
